# Supplementary material for: Identifying an Understudied Interface: Preliminary Evaluation of the Use of Retention Ponds on Commercial Poultry Farms by Wild Waterfowl
Source: Transbound Emerg Dis. 2024 Apr 3;2024:3022927. doi: 10.1155/2024/3022927 (PMC12016893; doi:10.1155/2024/3022927)
Supplement: Supplementary Material — The file “Suuplemental_Data.txt” contains all data generated in this study and supports all analyses reported. These data are also available from Sullivan et al. [36] (https://doi.org/10.5066/P9U7QISZ). [file 3022927.f1.txt]

Date	JulianDate	County	Site ID	Observer	StartTime	EndTime	Picture	Species present (and number)	DominantVeg	DistToRoad	PondSize	MALL	CAGO	RUDU	HOME	BUFF	GADW	BWTE	NOPI	NSHO	WODU	GBHE	Other	Visibility	Notes
9/20/2022	263	Dorchester	487	AMM/LML	745	750	yes	none	Open	76	9194	0	0	0	0	0	0	0	0	0	0	0		can see ~80% of pond	view from on top truck
9/20/2022	263	Dorchester	452	AMM/LML	805	807	yes	none	Brush	75	4189	0	0	0	0	0	0	0	0	0	0	0		can't see whole pond but can view main/widest portion of pond
9/20/2022	263	Dorchester	447	AMM/LML	823	825	yes	none	Trees	14	3134	0	0	0	0	0	0	0	0	0	0	0		too many trees blocking	chicken houses look innactive
9/20/2022	263	Dorchester	435	AMM/LML	837	840	yes	1 GBHE	Brush	152	6346	0	0	0	0	0	0	0	0	0	0	1		can see ~90% from top of vehicle
9/20/2022	263	Dorchester	418a	AMM/LML	856	857	yes	none	Trees	28	3538	0	0	0	0	0	0	0	0	0	0	0		complete vis :)
9/20/2022	263	Somerset	776	AMM/LML	958	1000	yes	none	Brush	18	3169	0	0	0	0	0	0	0	0	0	0	0		limited by trees blocking view; should improve when leaves fall
9/20/2022	263	Somerset	778	AMM/LML	1009	1011	yes	none	Brush	25	4269	0	0	0	0	0	0	0	0	0	0	0		almost complete vis when on truck- more than ~95%	pond algae covered
9/20/2022	263	Somerset	705	AMM/LML	1055	1057	yes	none	Open	26	2375	0	0	0	0	0	0	0	0	0	0	0		great vis; nothing covering view
9/20/2022	263	Somerset	691	AMM/LML	1111	1113	yes	none	Open	137	323	0	0	0	0	0	0	0	0	0	0	0		stand on truck to see pond	need to stand on truck to view pond
9/20/2022	263	Somerset	676	AMM/LML	1128	1130	yes	none	Open	43	4360	0	0	0	0	0	0	0	0	0	0	0		stand on truck to see pond	park strategically to have best view of pond; pond half filled with algae
9/20/2022	263	Somerset	649	AMM/LML	1141	1143	yes	none	Open	19	4509	0	0	0	0	0	0	0	0	0	0	0		great vis; nothing covering view
9/23/2022	266	Somerset	649	AMM/LML	807	810	yes	1GBHE	Open	19	4509	0	0	0	0	0	0	0	0	0	0	1	0	100% vis	1 TUVU flying over
9/23/2022	266	Somerset	676	AMM/LML	821	825	yes	none	Open	43	4360	0	0	0	0	0	0	0	0	0	0	0		~80% vis; limited by veg on edges of pond	algae covered; 2 TUVUs flying over
9/23/2022	266	Somerset	691	AMM/LML	839	842	yes	none	Open	137	323	0	0	0	0	0	0	0	0	0	0	0		~75% vis; shrubs on edges blocking	half algae covered; 12+ TUVUs flying over
9/23/2022	266	Somerset	705	AMM/LML	849	850	yes	none	Open	26	2375	0	0	0	0	0	0	0	0	0	0	0		100% vis	3 TUVUs flying over
9/23/2022	266	Somerset	778	AMM/LML	943	945	yes	none	Brush	25	4269	0	0	0	0	0	0	0	0	0	0	0		~90% vis	half algae covered; 3 TUVUs flying over
9/23/2022	266	Somerset	776	AMM/LML	1013	1015	yes	none	Brush	18	3169	0	0	0	0	0	0	0	0	0	0	0		very limited	should be good when trees lose leaves
9/23/2022	266	Dorchester	452	AMM/LML	1138	1140	yes	none	Brush	75	4189	0	0	0	0	0	0	0	0	0	0	0		~95% vis	2 TUVUs flying over
9/23/2022	266	Dorchester	487	AMM/LML	1154	1157	yes	none	Open	76	9194	0	0	0	0	0	0	0	0	0	0	0		~80% vis; veg on edges blocking	2 TUVUs and 1 BAEA flying over in the distance
9/23/2022	266	Dorchester	447	AMM/LML	1239	1240	yes	none	Trees	14	3134	0	0	0	0	0	0	0	0	0	0	0		very limited; trees blocking	should be good when trees lose leaves
9/23/2022	266	Dorchester	435	AMM/LML	1255	1257	yes	none	Brush	152	6346	0	0	0	0	0	0	0	0	0	0	0		~85% vis from top of truck	1 TUVU flying over
9/23/2022	266	Dorchester	418a	AMM/LML	113	114	yes	none	Trees	28	3538	0	0	0	0	0	0	0	0	0	0	0		100%
9/27/2022	270	Dorchester	487	AMM/LML	743	749	yes	none	Open	76	9194	0	0	0	0	0	0	0	0	0	0	0		~80% vis; some veg blocking	118 CAGO in field directly across the street (approximately 150 m away); 1 BAEA in trees near pond; park in driveway
9/27/2022	270	Dorchester	452	AMM/LML	804	807	yes	none	Brush	75	4189	0	0	0	0	0	0	0	0	0	0	0		~80% vis
9/27/2022	270	Dorchester	447	AMM/LML	817	818	yes	none	Trees	14	3134	0	0	0	0	0	0	0	0	0	0	0		trees blocking; limited vis	park before guard rail
9/27/2022	270	Dorchester	418a	AMM/LML	834	837	yes	none	Trees	28	3538	0	0	0	0	0	0	0	0	0	0	0		100% vis	^
9/27/2022	270	Dorchester	435	AMM/LML	856	859	yes	1 GBHE	Brush	152	6346	0	0	0	0	0	0	0	0	0	0	1	0	~90% vis
9/27/2022	270	Somerset	776	AMM/LML	1039	1041	no	1 GBHE	Brush	18	3169	0	0	0	0	0	0	0	0	0	0	1	0	limited by leaves; should have complete vis once leaves fall from trees--for now scan through leaves	11 TUVU flying over; algae covering more than half of pond
9/27/2022	270	Somerset	778	AMM/LML	1050	1051	yes	none	Brush	25	4269	0	0	0	0	0	0	0	0	0	0	0		~100%	algae covered
9/27/2022	270	Somerset	705	AMM/LML	1121	1122	yes	none	Open	26	2375	0	0	0	0	0	0	0	0	0	0	0		~100% vis
9/27/2022	270	Somerset	706	AMM/LML	1122	1123	yes	1 GBHE	Trees	10	510	0	0	0	0	0	0	0	0	0	0	1	0	~100% vis on top of truck	ADDED TO STUDY; right by 705
9/27/2022	270	Somerset	691	AMM/LML	1134	1136	yes	none	Open	137	323	0	0	0	0	0	0	0	0	0	0	0		~100 vis	completely algae covered
9/27/2022	270	Somerset	676	AMM/LML	1151	1154	yes	none	Open	43	4360	0	0	0	0	0	0	0	0	0	0	0		~85% vis
9/27/2022	270	Somerset	649	AMM/LML	1207	1210	no	none	Open	19	4509	0	0	0	0	0	0	0	0	0	0	0		~100% vis	13 TUVU, 6 BLVU, and 2 BAEA flying over
9/29/2022	272	Somerset	649	AMM/LML	720	724	yes	1 GBHE; 1 red fox at ponds edge	Open	19	4509	0	0	0	0	0	0	0	0	0	0	1	0	~100% vis some veg on outskirts blocking	3 TUVU flying around
9/29/2022	272	Somerset	676	AMM/LML	736	742	yes	none	Open	43	4360	0	0	0	0	0	0	0	0	0	0	0		~85% vis veg on edges blocking some	11 TUVU, 3 Eagles, 1 BLUV all resting on top of manure barn
9/29/2022	272	Somerset	691	AMM/LML	755	756	yes	none	Open	137	323	0	0	0	0	0	0	0	0	0	0	0		~100% vis some veg on outskirts blocking	algae covered; 2 TUVU flying around
9/29/2022	272	Somerset	705	AMM/LML	806	808	yes	1 Killdeer	Open	26	2375	0	0	0	0	0	0	0	0	0	0	0	0	Most of pond visible; have to be at specific angle to see other side due to shape of pond
9/29/2022	272	Somerset	706	AMM/LML	802	806	yes	1 GBHE; 1 unidentified sandpiper	Trees	10	510	0	0	0	0	0	0	0	0	0	0	1	1 unidentified sandpiper	~95% vis on truck
9/29/2022	272	Somerset	778	AMM/LML	854	856	yes	none	Brush	25	4269	0	0	0	0	0	0	0	0	0	0	0		~100% some veg on edge blocking	~90% algae covered; 3 TUVU flying in area of farm
9/29/2022	272	Somerset	776	AMM/LML	927	928	no	none	Brush	18	3169	0	0	0	0	0	0	0	0	0	0	0		limited by leaves; need them to fall and then will have good vis	mostly algae covered; 2 TUVU flying over
9/29/2022	272	Dorchester	452	AMM/LML	1059	1100	no	none	Brush	75	4189	0	0	0	0	0	0	0	0	0	0	0		~85% vis veg on edges blocking some	1 TUVU flying over
9/29/2022	272	Dorchester	487	AMM/LML	1103	1105	yes	none	Open	76	9194	0	0	0	0	0	0	0	0	0	0	0		~90% vis veg on edges blocking some
9/29/2022	272	Dorchester	447	AMM/LML	1143	1147	yes	1 GBHE	Trees	14	3134	0	0	0	0	0	0	0	0	0	0	1		at guard rail= ~15% vis; before guard rail= ~65% vis	chicken house not currently active;
9/29/2022	272	Dorchester	435	AMM/LML	1158	1201	yes	1 GBHE	Brush	152	6346	0	0	0	0	0	0	0	0	0	0	1		~90% vis; some veg blocking
9/29/2022	272	Dorchester	418a	AMM/LML	1212	1213	yes	none	Trees	28	3538	0	0	0	0	0	0	0	0	0	0	0		100% vis	chicken house still not in use; appear to be prepping for chickens
10/3/2022	276	Dorchester	487	AMM/LML	743	745	yes	none	Open	76	9194	0	0	0	0	0	0	0	0	0	0	0		~95% vis	1 TUVU flying; 1 Eagle and 3 TUVU in tree approx 50-60 feet from pond
10/3/2022	276	Dorchester	452	AMM/LML	759	801	yes	none	Brush	75	4189	0	0	0	0	0	0	0	0	0	0	0		~85% vis
10/3/2022	276	Dorchester	447	AMM/LML	812	813	no	1 GBHE	Trees	14	3134	0	0	0	0	0	0	0	0	0	0	1		before guard rail ~65% vis
10/3/2022	276	Dorchester	418a	AMM/LML	829	831	yes	none	Trees	28	3538	0	0	0	0	0	0	0	0	0	0	0
10/3/2022	276	Dorchester	435	AMM/LML	849	850	yes	none	Brush	152	6346	0	0	0	0	0	0	0	0	0	0	0		~90% vis
10/3/2022	276	Somerset	776	AMM/LML	951	952	yes	none	Brush	18	3169	0	0	0	0	0	0	0	0	0	0	0		limited by tree but improving	~90% algae covered
10/3/2022	276	Somerset	778	AMM/LML	1014	1016	yes	none	Brush	25	4269	0	0	0	0	0	0	0	0	0	0	0		~95% vis	~60% algae covered; 3 crows and 7 TUVU on chicken house; 3 TUVU flying around
10/3/2022	276	Somerset	705	AMM/LML	1037	1040	yes	1 sandpiper (solitary?)	Open	26	2375	0	0	0	0	0	0	0	0	0	0	0	1 unidentified sandpiper		same sandpiper that was in 706 last visit
10/3/2022	276	Somerset	706	AMM/LML	1040	1041	yes	none	Trees	10	510	0	0	0	0	0	0	0	0	0	0	0		~95% vis
10/3/2022	276	Somerset	691	AMM/LML	1043	1049	yes	none	Open	137	323	0	0	0	0	0	0	0	0	0	0	0		~100% vis some veg on outskirts blocking	1 TUVU flying over
10/3/2022	276	Somerset	676	AMM/LML	1102	1104	yes	none	Open	43	4360	0	0	0	0	0	0	0	0	0	0	0		~75% vis	16 TUVU flying; 4 TUVU on chickenhouse
10/3/2022	276	Somerset	649	AMM/LML	1115	1117	yes	none	Open	19	4509	0	0	0	0	0	0	0	0	0	0	0		~100% vis	3 TUVU flying in area
10/6/2022	279	Somerset	649	AMM/LML	750	752	yes	none	Open	19	4509	0	0	0	0	0	0	0	0	0	0	0		~100%
10/6/2022	279	Somerset	676	AMM/LML	810	812	yes	none	Open	43	4360	0	0	0	0	0	0	0	0	0	0	0		~80% vis; some veg blocking	~100% algae covered
10/6/2022	279	Somerset	691	AMM/LML	823	826	no	1GBHE	Open	137	323	0	0	0	0	0	0	0	0	0	0	1		limited	algae covered
10/6/2022	279	Somerset	705	AMM/LML	848	850	yes	none	Open	26	2375	0	0	0	0	0	0	0	0	0	0	0		good at different angles
10/6/2022	279	Somerset	706	AMM/LML	851	852	yes	1 GBHE	Trees	10	510	0	0	0	0	0	0	0	0	0	0	1		~90% vis
10/6/2022	279	Somerset	778	AMM/LML	938	940	yes	none	Brush	25	4269	0	0	0	0	0	0	0	0	0	0	0		~90% vis	algae dissipating <~50%
10/6/2022	279	Somerset	776	AMM/LML	1002	1003	yes	none	Brush	18	3169	0	0	0	0	0	0	0	0	0	0	0
10/6/2022	279	Dorchester	452	AMM/LML	1116	1118	yes	1 BEKI	Brush	75	4189	0	0	0	0	0	0	0	0	0	0	0	1 Belted Kingfisher	~90% tall veg at front	BEKI diving and hunting
10/6/2022	279	Dorchester	487	AMM/LML	1132	1134	no	none	Open	76	9194	0	0	0	0	0	0	0	0	0	0	0		~100%
10/6/2022	279	Dorchester	447	AMM/LML	1207	1209	yes	none	Trees	14	3134	0	0	0	0	0	0	0	0	0	0	0		long and skinny so not complete vis
10/6/2022	279	Dorchester	435	AMM/LML	1220	1223	yes	1 GBHE	Brush	152	6346	0	0	0	0	0	0	0	0	0	0	1		~90% vis
10/6/2022	279	Dorchester	418a	AMM/LML	1232	1236	yes		Trees	28	3538	0	0	0	0	0	0	0	0	0	0	0			1 TUVU flying around; 2 barn cats at edge of first chickenhouse
10/12/2022	285	Dorchester	487	AMM/LML	743	744	yes	none	Open	76	9194	0	0	0	0	0	0	0	0	0	0	0		no vis; fog and sun blocking
10/12/2022	285	Dorchester	452	AMM/LML	804	806	yes	none	Brush	75	4189	0	0	0	0	0	0	0	0	0	0	0		fog still blocking
10/12/2022	285	Dorchester	447	AMM/LML	817	818	yes	none	Trees	14	3134	0	0	0	0	0	0	0	0	0	0	0
10/12/2022	285	Dorchester	418a	AMM/LML	838	839	no	1 GBHE	Trees	28	3538	0	0	0	0	0	0	0	0	0	0	1
10/12/2022	285	Dorchester	435	AMM/LML	857	859	yes	none	Brush	152	6346	0	0	0	0	0	0	0	0	0	0	0
10/12/2022	285	Somerset	776	AMM/LML	952	953	yes	none	Brush	18	3169	0	0	0	0	0	0	0	0	0	0	0		trees blocking, leaves are falling	~90% algae covered
10/12/2022	285	Somerset	778	AMM/LML	956	957	yes	none	Brush	25	4269	0	0	0	0	0	0	0	0	0	0	0			1 Eagle flying over; ~90% algae covered
10/12/2022	285	Somerset	706	AMM/LML	1037	1038	no	1 GBHE	Trees	10	510	0	0	0	0	0	0	0	0	0	0	1
10/12/2022	285	Somerset	705	AMM/LML	1038	1040	yes	none	Open	26	2375	0	0	0	0	0	0	0	0	0	0	0			GBHE flew from 706 to pine tree at 705
10/12/2022	285	Somerset	691	AMM/LML	1047	1048	yes	none	Open	137	323	0	0	0	0	0	0	0	0	0	0	0			100% algae covered
10/12/2022	285	Somerset	676	AMM/LML	1102	1104	yes	none	Open	43	4360	0	0	0	0	0	0	0	0	0	0	0			4 TUVU and 1 Eagle flying around; 100% algae covered
10/12/2022	285	Somerset	649	AMM/LML	1123	1125	yes	none	Open	19	4509	0	0	0	0	0	0	0	0	0	0	0			1 TUVU flying over pond
10/17/2022	290	Somerset	649	AMM/LML	732	734	no	none	Open	19	4509	0	0	0	0	0	0	0	0	0	0	0			juv. red tail flying near pond
10/17/2022	290	Somerset	676	AMM/LML	750	752	yes	none	Open	43	4360	0	0	0	0	0	0	0	0	0	0	0			1 TUVU on barn silo; algae covered
10/17/2022	290	Somerset	706	AMM/LML	821	822	yes	none	Trees	10	510	0	0	0	0	0	0	0	0	0	0	0			chicken houses currently empty
10/17/2022	290	Somerset	705	AMM/LML	823	824	yes	1 GBHE	Open	26	2375	0	0	0	0	0	0	0	0	0	0	1			chicken houses currently empty
10/17/2022	290	Somerset	778	AMM/LML	850	852	yes	none	Brush	25	4269	0	0	0	0	0	0	0	0	0	0	0			completely algae covered
10/17/2022	290	Somerset	776	AMM/LML	856	857	yes	none	Brush	18	3169	0	0	0	0	0	0	0	0	0	0	0		limited still	algae beginning to recede
10/17/2022	290	Dorchester	452	AMM/LML	1008	1010	yes	none	Brush	75	4189	0	0	0	0	0	0	0	0	0	0	0
10/17/2022	290	Dorchester	447	AMM/LML			no	1 GBHE	Trees	14	3134	0	0	0	0	0	0	0	0	0	0	1		limited by trees
10/17/2022	290	Dorchester	435	AMM/LML			yes		Brush	152	6346	0	0	0	0	0	0	0	0	0	0	0			1 TUVU flying over pond
10/17/2022	290	Dorchester	418a	AMM/LML			no		Trees	28	3538	0	0	0	0	0	0	0	0	0	0	0
11/4/2022	308	Dorchester	418a	AMM/LML	730	731	no	none	Trees	28	3538	0	0	0	0	0	0	0	0	0	0	0
11/4/2022	308	Dorchester	435	AMM/LML	750	751	yes	none	Brush	152	6346	0	0	0	0	0	0	0	0	0	0	0		fog; vis not good
11/4/2022	308	Dorchester	447	AMM/LML	803	804	yes	none	Trees	14	3134	0	0	0	0	0	0	0	0	0	0	0
11/4/2022	308	Dorchester	487	AMM/LML	829	830	yes	none	Open	76	9194	0	0	0	0	0	0	0	0	0	0	0		no vis; fog
11/4/2022	308	Dorchester	452	AMM/LML	844	845	yes	none	Brush	75	4189	0	0	0	0	0	0	0	0	0	0	0		no vis; fog
11/4/2022	308	Somerset	776	AMM/LML	928	929	yes	none	Brush	18	3169	0	0	0	0	0	0	0	0	0	0	0		leaves falling so better vis	algae covered
11/4/2022	308	Somerset	778	AMM/LML	932	933	yes	none	Brush	25	4269	0	0	0	0	0	0	0	0	0	0	0			1 crow flying (high) overhead; algae covered
11/4/2022	308	Somerset	705	AMM/LML	951	952	yes	1 GBHE	Open	26	2375	0	0	0	0	0	0	0	0	0	0	1			GBHE in pine tree at pond's edge
11/4/2022	308	Somerset	706	AMM/LML	953	954	yes	none	Trees	10	510	0	0	0	0	0	0	0	0	0	0	0
11/4/2022	308	Somerset	691	AMM/LML	1004	1006	yes	1 phoebe, 9 starlings, 3 mourning doves perched near pond	Open	137	323	0	0	0	0	0	0	0	0	0	0	0	1 phoebe, 9 starlings, 3 mourning doves		2 vultures in field eating something
11/4/2022	308	Somerset	676	AMM/LML	1020	1023	yes	2 MALL (1 male 1 female)	Open	43	4360	2	0	0	0	0	0	0	0	0	0	0			1 juv. Eagle flying over; 8 starling on barn silo
11/4/2022	308	Somerset	649	AMM/LML	1036	1037	yes	none	Open	19	4509	0	0	0	0	0	0	0	0	0	0	0			1 TUVU flying over chickhouses;
11/7/2022	311	Somerset	649	AMM/LML	729	731	yes	1 GBHE; 1 BEKI flying over pond and perched near pond	Open	19	4509	0	0	0	0	0	0	0	0	0	0	1	1 Belted Kingfisher
11/7/2022	311	Somerset	676	AMM/LML	748	750	yes	2 TUVU on barn silo	Open	43	4360	0	0	0	0	0	0	0	0	0	0	0	2 TUVU on barn silo
11/7/2022	311	Somerset	691	AMM/LML	803	805	no	none	Open	137	323	0	0	0	0	0	0	0	0	0	0	0		100% vis	totally algae covered
11/7/2022	311	Somerset	705	AMM/LML	816	817	yes	none	Open	26	2375	0	0	0	0	0	0	0	0	0	0	0
11/7/2022	311	Somerset	706	AMM/LML	813	814	yes	1 GBHE; 4 sparrows flying over pond and perched in brush at pond's edge	Trees	10	510	0	0	0	0	0	0	0	0	0	0	1	4 s[arrows	90% vis
11/7/2022	311	Somerset	778	AMM/LML	856	858	yes	1 warbler? flying over pond and landed in brush at pond's edge	Brush	25	4269	0	0	0	0	0	0	0	0	0	0	0
11/7/2022	311	Somerset	776	AMM/LML	901	902	yes		Brush	18	3169	0	0	0	0	0	0	0	0	0	0	0	1 warbler	still limited by trees	algae covered
11/7/2022	311	Dorchester	452	AMM/LML	1008	1011	yes	1 GBHE; 2 wrens flying over pond to brush along pond edge	Brush	75	4189	0	0	0	0	0	0	0	0	0	0	1	2 wrens		5 TUVU in tree behind chickenhouse behind pond; 8 TUVU in trees near other chickenhouse (crappy chickenhouse-not active)
11/7/2022	311	Dorchester	487	AMM/LML	1036	1038	yes	none	Open	76	9194	0	0	0	0	0	0	0	0	0	0	0			4 TUVU flying over
11/7/2022	311	Dorchester	447	AMM/LML	1053	1055	yes	none	Trees	14	3134	0	0	0	0	0	0	0	0	0	0	0			1 turtle on a log :)
11/7/2022	311	Dorchester	435	AMM/LML	1106	1108	yes	1 small brown songbird over pond and landed in tree by pond	Brush	152	6346	0	0	0	0	0	0	0	0	0	0	0
11/7/2022	311	Dorchester	418a	AMM/LML	1122	1123	no	none	Trees	28	3538	0	0	0	0	0	0	0	0	0	0	0			spoke with farmer, stated that he tries to scare off waterfowl to prevent AI exchange
11/10/2022	314	Dorchester	487	AMM/LML	647	650	yes	1 hawk (believe its a red-tailed) in tree by pond	Open	76	9194	0	0	0	0	0	0	0	0	0	0	0	1 red-tailed hawk
11/10/2022	314	Dorchester	452	AMM/LML	703	705	no	1 sparrow fluttering at pond's edge	Brush	75	4189	0	0	0	0	0	0	0	0	0	0	0	1 sparrow
11/10/2022	314	Dorchester	447	AMM/LML	715	716	yes	1 cardinal; 1 bluejay; 1 starling; 6 mourning doves in brush near pond	Trees	14	3134	0	0	0	0	0	0	0	0	0	0	0	1 cardinal; 1 bluejay; 1 starling; 6 mourning doves
11/10/2022	314	Dorchester	418a	AMM/LML	734	735	yes	3 flickers flew from lawn infront on pond (lawn between road and ponds)	Trees	28	3538	0	0	0	0	0	0	0	0	0	0	0	3 flickers		1 barn kitty :)
11/10/2022	314	Dorchester	435	AMM/LML	758	800	yes	1 adult eagle in tree by pond	Brush	152	6346	0	0	0	0	0	0	0	0	0	0	0	1 adult eagle in tree by pond
11/10/2022	314	Somerset	776	AMM/LML	855	856	no	1 GBHE	Brush	18	3169	0	0	0	0	0	0	0	0	0	0	1			100% algae covered
11/10/2022	314	Somerset	778	AMM/LML	859	901	yes	1 TUVU flying; 10 starling on silo; 1 starling on ground of property	Brush	25	4269	0	0	0	0	0	0	0	0	0	0	0			almost 100% algae covered
11/10/2022	314	Somerset	705	AMM/LML	920	923	yes	1 GBHE; 16 CAGO	Open	26	2375	0	16	0	0	0	0	0	0	0	0	1
11/10/2022	314	Somerset	706	AMM/LML	923	924	no	none	Trees	10	510	0	0	0	0	0	0	0	0	0	0	0
11/10/2022	314	Somerset	691	AMM/LML	930	933	no	2 TUVU flying over property	Open	137	323	0	0	0	0	0	0	0	0	0	0	0			approx. 20 TUVU flying over surrounding properties
11/10/2022	314	Somerset	676	AMM/LML			yes	4 MALL (2 male 2 female); 3 TUVU on silo	Open	43	4360	4	0	0	0	0	0	0	0	0	0	0	3 TUVU on silo
11/10/2022	314	Somerset	649	AMM/LML	1003	1005	no	7 TUVU flying above chickenhouse and field; 25 starling in harvested field next to pond	Open	19	4509	0	0	0	0	0	0	0	0	0	0	0	7 TUVU flying above chickenhouse and field; 25 starling in harvested field next to pond
11/16/2022	320	Somerset	649	AMM/LML	711	713	yes	1 GBHE; 1 Eagle in tree directly across road from pond	Open	19	4509	0	0	0	0	0	0	0	0	0	0	1	1 Eagle in tree directly across road from pond
11/16/2022	320	Somerset	676	AMM/LML	728	732	y	2 male WODU; 7 BLVU and 20 TUVU on barn silo	Open	43	4360	0	0	0	0	0	0	0	0	0	2	0	7 BLVU and 20 TUVU on barn silo
11/16/2022	320	Somerset	691	AMM/LML	745	747	y	~45-50 TUVU and BLVU on silos and sheds	Open	137	323	0	0	0	0	0	0	0	0	0	0	0	~45-50 TUVU and BLVU on silos and sheds
11/16/2022	320	Somerset	706	AMM/LML	754	755	y	none	Trees	10	510	0	0	0	0	0	0	0	0	0	0	0
11/16/2022	320	Somerset	705	AMM/LML	755	756	y	1 GBHE	Open	26	2375	0	0	0	0	0	0	0	0	0	0	1
11/16/2022	320	Somerset	778	AMM/LML	814	815	y	1 GBHE	Brush	25	4269	0	0	0	0	0	0	0	0	0	0	1
11/16/2022	320	Somerset	776	AMM/LML	819	820	y		Brush	18	3169	0	0	0	0	0	0	0	0	0	0	0			~100% algae covered
11/16/2022	320	Dorchester	452	AMM/LML	932	933	y	~10 vulures flying over chickenhouses	Brush	75	4189	0	0	0	0	0	0	0	0	0	0	0
11/16/2022	320	Dorchester	487	AMM/LML	948	951	y	1 unidentified diving duck (could not positively identify as bird was continuously diving and then dissapears and sun was causing glare); 1 BAEA perched about 40 feet away	Open	76	9194	0	0	0	0	0	0	0	0	0	0	0	1 BAEA perched about 40 feet away
11/16/2022	320	Dorchester	447	AMM/LML	1018	1019	y	none	Trees	14	3134	0	0	0	0	0	0	0	0	0	0	0
11/16/2022	320	Dorchester	435	AMM/LML	1031	1032	y	none	Brush	152	6346	0	0	0	0	0	0	0	0	0	0	0
11/16/2022	320	Dorchester	418a	AMM/LML	1045	1046	y	none	Trees	28	3538	0	0	0	0	0	0	0	0	0	0	0
11/21/2022	325	Dorchester	418a	AMM/LML	655	656	y	1 GBHE	Trees	28	3538	0	0	0	0	0	0	0	0	0	0	1		100% vis
11/21/2022	325	Dorchester	435	AMM/LML	715	717	y	none	Brush	152	6346	0	0	0	0	0	0	0	0	0	0	0		~100% on top truck
11/21/2022	325	Dorchester	447	AMM/LML	730	732	y	1 RBWO on tree at water's edge	Trees	14	3134	0	0	0	0	0	0	0	0	0	0	0	1 RBWO on tree at water's edge	~90-100%, some veg blcoking; different percentage of vis depending on angle
11/21/2022	325	Dorchester	487	AMM/LML	745	804	y	5 NOPI; 2 RUDU (believe to be male and female but sun blocking); 204 CAGO in field to the left of pond ~football field length away	Open	76	9194	0	0	2	0	0	0	0	5	0	0	0	204 CAGO in field to the left of pond ~football field length away	~100% but some veg at edges
11/21/2022	325	Dorchester	452	AMM/LML	832	834	y	~20 vultures on silos; ~17 vultures in trees	Brush	75	4189	0	0	0	0	0	0	0	0	0	0	0	~20 vultures on silos; ~17 vultures in trees	~80-90% vis but some thick veg still blocking
11/21/2022	325	Somerset	776	AMM/LML	933	934	y	none	Brush	18	3169	0	0	0	0	0	0	0	0	0	0	0		~70% vis; still limited by trees	~50% algae covered
11/21/2022	325	Somerset	778	AMM/LML	948	949	y	1 GBHE; 1 River Otter; 1 sparrow in brush	Brush	25	4269	0	0	0	0	0	0	0	0	0	0	1	1 River Otter; 1 sparrow in brush	100% vis
11/21/2022	325	Somerset	706	AMM/LML	1018	1019	y	none	Trees	10	510	0	0	0	0	0	0	0	0	0	0	0		~100%
11/21/2022	325	Somerset	705	AMM/LML	1019	1020	y	none	Open	26	2375	0	0	0	0	0	0	0	0	0	0	0		good vis @ diff. angles
11/21/2022	325	Somerset	691	AMM/LML	1025	1027	y	1 RSHA on powerline by pond ~40- 50 feet away	Open	137	323	0	0	0	0	0	0	0	0	0	0	0		~100%
11/21/2022	325	Somerset	676	AMM/LML	1045	1047	n	none	Open	43	4360	0	0	0	0	0	0	0	0	0	0	0		~95% vis
11/21/2022	325	Somerset	649	AMM/LML	1104	1106	y	1 RTHA in pine tree by pond; 1 GBHE walking from pond down dirt road	Open	19	4509	0	0	0	0	0	0	0	0	0	0	1		~100% vis
12/1/2022	335	Somerset	649	AMM/LML	715	716	y	1 BAEA in tree directly across road from pond	Open	19	4509	0	0	0	0	0	0	0	0	0	0	0	1 BAEA in tree directly across road from pond
12/1/2022	335	Somerset	676	AMM/LML	731	746	n	4 MALL (2male 2female; 3 NSHO (1 juv possibly all juv?); 1 GBHE; 8 TUVU & 1 BLVU on barn silo	Open	43	4360	4	0	0	0	0	0	0	0	3	0	1	8 TUVU & 1 BLVU on barn silo
12/1/2022	335	Somerset	691	AMM/LML	800	801	n	3 TUVU on grain silo	Open	137	323	0	0	0	0	0	0	0	0	0	0	0	3 TUVU on grain silo
12/1/2022	335	Somerset	706	AMM/LML	807	808	n	none	Trees	10	510	0	0	0	0	0	0	0	0	0	0	0
12/1/2022	335	Somerset	705	AMM/LML	809	810	y	6 CAGO; 1 GBHE	Open	26	2375	0	6	0	0	0	0	0	0	0	0	1
12/1/2022	335	Somerset	778	AMM/LML	828	829	Y	none	Brush	25	4269	0	0	0	0	0	0	0	0	0	0	0			~50% algae covered
12/1/2022	335	Somerset	776	AMM/LML	834	835	n	none	Brush	18	3169	0	0	0	0	0	0	0	0	0	0	0
12/1/2022	335	Dorchester	452	AMM/LML	933	934	n	none	Brush	75	4189	0	0	0	0	0	0	0	0	0	0	0
12/1/2022	335	Dorchester	487	AMM/LML	955	1011	y	~47 CAGO in field next to pond; 4 MALL (2male 2 female); 20 RUDU (mix of male and female); 1 NSHO (female)	Open	76	9194	4	0	20	0	0	0	0	0	1	0	0	~47 CAGO in field near to pond
12/1/2022	335	Dorchester	447	AMM/LML	1050	1051	y	1 RTHA perched on ground at water's edge	Trees	14	3134	0	0	0	0	0	0	0	0	0	0	0	1 RTHA perched on ground at water's edge
12/1/2022	335	Dorchester	435	AMM/LML	1103	1104	y	none	Brush	152	6346	0	0	0	0	0	0	0	0	0	0	0
12/1/2022	335	Dorchester	418a	AMM/LML	1118	1119	y	none	Trees	28	3538	0	0	0	0	0	0	0	0	0	0	0
12/8/2022	342	Dorchester	418a	AMM/LML	700	701	y	none	Trees	28	3538	0	0	0	0	0	0	0	0	0	0	0
12/8/2022	342	Dorchester	435	AMM/LML	724	725	y	1 GBHE	Brush	152	6346	0	0	0	0	0	0	0	0	0	0	1
12/8/2022	342	Dorchester	447	AMM/LML	738	739	y	2 sparrows perched in bush at water's edge	Trees	14	3134	0	0	0	0	0	0	0	0	0	0	0	2 sparrows perched in bush at water's edge
12/8/2022	342	Dorchester	487	AMM/LML	755	809	y	19 RUDU; 1 CAG0; 12 RUDU flew off when we approached; 30 CAGO in field to left of pond ~soccer field distance away; ~30-35 vultures on chickenhouses	Open	76	9194	0	1	19	0	0	0	0	0	0	0	0	30 CAGO in field to left of pond ~soccer field distance away; ~30-35 vultures on chickenhouses
12/8/2022	342	Dorchester	452	AMM/LML	824	825	y	none	Brush	75	4189	0	0	0	0	0	0	0	0	0	0	0
12/8/2022	342	Somerset	776	AMM/LML	922	923	y	none	Brush	18	3169	0	0	0	0	0	0	0	0	0	0	0
12/8/2022	342	Somerset	778	AMM/LML	927	928	y	none	Brush	25	4269	0	0	0	0	0	0	0	0	0	0	0
12/8/2022	342	Somerset	705	AMM/LML	952	953	y	26 CAGO	Open	26	2375	0	26	0	0	0	0	0	0	0	0	0
12/8/2022	342	Somerset	706	AMM/LML	953	954	y	none	Trees	10	510	0	0	0	0	0	0	0	0	0	0	0
12/8/2022	342	Somerset	691	AMM/LML	1003	1004	y	none	Open	137	323	0	0	0	0	0	0	0	0	0	0	0
12/8/2022	342	Somerset	676	AMM/LML	1018	1019	y	2 EABL on telephone line	Open	43	4360	0	0	0	0	0	0	0	0	0	0	0	2 EABL on telephone line		DISTURBANCE: appears that veg and brush has been cut on left side of pond, explaining why no waterfowl was seen this time
12/8/2022	342	Somerset	649	AMM/LML	1035	1036	y	~1000 ring billed gulls in field off to the left of pond ~football fiedl distance away	Open	19	4509	0	0	0	0	0	0	0	0	0	0	0	~1000 ring billed gulls in field off to the left of pond ~football fiedl distance away
12/13/2022	347	Somerset	649	AMM/LML	700	702	y	1 GBHE; 1 BEKI on telephone line at roadside infront on pond	Open	19	4509	0	0	0	0	0	0	0	0	0	0	1	1 BEKI on telephone line at roadside infront on pond	~100%	limited veg on pond's edges; edge veg= grass & 1 tree several feet away
12/13/2022	347	Somerset	676	AMM/LML	715	729	y	28 CAGO; 1 GBHE; 2 TUVU on barn silo	Open	43	4360	0	28	0	0	0	0	0	0	0	0	1	2 TUVU on barn silo	~100%	grass surrounding pond cut to ground level; ~27-30 pine trees covering backside of pond; chickenhouses ~ .5 football field away; disturbance documented last survey day of veg (brush) being but down on left side of pond area
12/13/2022	347	Somerset	691	AMM/LML	743	746	y	27 vultures in trees behind chickenhouses; ~21 vultures on barn silo	Open	137	323	0	0	0	0	0	0	0	0	0	0	0	27 vultures in trees behind chickenhouses; ~21 vultures on barn silo	~100%	chickenhouses ~75 yards away from pond
12/13/2022	347	Somerset	706	AMM/LML	756	757	y	none	Trees	10	510	0	0	0	0	0	0	0	0	0	0	0		~100%	thick shrubs surronding pond; tree lining entire right side of pond
12/13/2022	347	Somerset	705	AMM/LML	757	800	y	none	Open	26	2375	0	0	0	0	0	0	0	0	0	0	0		~100% at different angles	chickenhouse ~30ft from back area of pond; chickhouses active
12/13/2022	347	Somerset	778	AMM/LML	818	820	y	1 BAEA in tree ~ 70ft from pond	Brush	25	4269	0	0	0	0	0	0	0	0	0	0	0	1 BAEA in tree ~ 70ft from pond	~100%	~65% algae covered; thick brush surrounding entire pond
12/13/2022	347	Somerset	776	AMM/LML	827	829	y	1 TUVU on telephone pole across road from pond	Brush	18	3169	0	0	0	0	0	0	0	0	0	0	0	1 TUVU on telephone pole across road from pond	vis limited through sapplings	~75% algae covered; sapplings surrounding road side and right side of pond; left and backside of pond=tall grass; chickenhouses ~15-20ft away
12/13/2022	347	Dorchester	452	AMM/LML	919	921	y	none	Brush	75	4189	0	0	0	0	0	0	0	0	0	0	0		~90% some veg blocking	cattails blocking small portion of front of pond; some brush on back left side of pond
12/13/2022	347	Dorchester	487	AMM/LML	935	949	y	11 MALL; 5 RUDU; 4 MALL flew off when we pulled up; 19 CAGO in field to left of pond	Open	76	9194	11	0	5	0	0	0	0	0	0	0	0	19 CAGO in field to left of pond	~95%--small portion on right side thick brush covering
12/13/2022	347	Dorchester	447	AMM/LML			y	1 (female) Gold Finch eating seeds from brush between pond edge and road; 1 (female) cowbird perched on telephone line	Trees	14	3134	0	0	0	0	0	0	0	0	0	0	0	1 (female) Gold Finch eating seeds from brush between pond edge and road; 1 (female) cowbird perched on telephone line	~100%	cut veg and brush surround left and right side of pond
12/13/2022	347	Dorchester	435	AMM/LML	1023	1025	y	1 GBHE	Brush	152	6346	0	0	0	0	0	0	0	0	0	0	1		~95%	chickenhose ~30ft from pond; short brush surrounding pond; some cattails and pine trees at right side input area of pond
12/13/2022	347	Dorchester	418a	AMM/LML	1051	1052	y	none	Trees	28	3538	0	0	0	0	0	0	0	0	0	0	0		~100%	chickenhouses emptied out (interesting because doesnt seem like they've been active that long comparitively)
12/19/2022	353	Somerset	649	AMM/LML	719	721	y	1 GBHE; 1 BEKI on telephone line	Open	19	4509	0	0	0	0	0	0	0	0	0	0	1	1 BEKI on telephone line	~100%
12/19/2022	353	Somerset	676	AMM/LML	737	746	n	27 CAGO; 5 MALL (4 female, 1 male); 5 TUVU on silo	Open	43	4360	5	27	0	0	0	0	0	0	0	0	0	5 TUVU on silo	~100%	CAGO flew off, MALL did not fly off. Male and female MALL pair together. 3 MALL females togeter. First sighting of waterfowl since disturbance documented a few surveys before
12/19/2022	353	Somerset	691	AMM/LML	757	801	y	~30 vultures on silo; ~6 vultures in trees behind barn silo about 30 yd from first chickenhouse; ~40 starling on ground ~ 15ft from silo	Open	137	323	0	0	0	0	0	0	0	0	0	0	0	~30 vultures on silo; ~6 vultures in trees behind barn silo about 30 yd from first chickenhouse; ~40 starling on ground ~ 15ft from silo	~100%
12/19/2022	353	Somerset	706	AMM/LML	808	809	y	none	Trees	10	510	0	0	0	0	0	0	0	0	0	0	0
12/19/2022	353	Somerset	705	AMM/LML	809	810	y	3 CAGO on ground at pond's edge	Open	26	2375	0	3	0	0	0	0	0	0	0	0	0
12/19/2022	353	Somerset	778	AMM/LML	827	828	y	6 starling on silo	Brush	25	4269	0	0	0	0	0	0	0	0	0	0	0	6 starling on silo	~100%	~40% algae
12/19/2022	353	Somerset	776	AMM/LML	833	834	y	none	Brush	18	3169	0	0	0	0	0	0	0	0	0	0	0
12/19/2022	353	Dorchester	452	AMM/LML	931	932	y	1 flicker on ground ~3 ft from pond edge; 5 vultures flying over	Brush	75	4189	0	0	0	0	0	0	0	0	0	0	0	1 flicker on ground ~3 ft from pond edge; 5 vultures flying over	~95%
12/19/2022	353	Dorchester	487	AMM/LML	951	1000	y	2 MALL (females); 2 AMCR on lawn between pond and chickenhouse	Open	76	9194	2	0	0	0	0	0	0	0	0	0	0	2 AMCR on lawn between pond and chickenhouse
12/19/2022	353	Dorchester	447	AMM/LML	1013	1016	y	none	Trees	14	3134	0	0	0	0	0	0	0	0	0	0	0
12/19/2022	353	Dorchester	435	AMM/LML	1031	1032	y	none	Brush	152	6346	0	0	0	0	0	0	0	0	0	0	0
12/19/2022	353	Dorchester	418a	AMM/LML	1047	1048	y	1 junco infront of chickenhouse entracnce eating from grounf	Trees	28	3538	0	0	0	0	0	0	0	0	0	0	0	1 junco infront of chickenhouse entracnce eating from ground
1/6/2023	371	Dorchester	418a	AMM/LML	703	704	y	1 barn cat	Trees	28	3538	0	0	0	0	0	0	0	0	0	0	0		100
1/6/2023	371	Dorchester	435	AMM/LML	723	724	y	none	Brush	152	6346	0	0	0	0	0	0	0	0	0	0	0		100	some fog blocking view
1/6/2023	371	Dorchester	447	AMM/LML	742	743	y	none	Trees	14	3134	0	0	0	0	0	0	0	0	0	0	0		100 @ different angles
1/6/2023	371	Dorchester	487	AMM/LML	751	804	y	16 MALL (8M, 8F); 1 GADW; 2 HOME (1M, 1F); 1BAEA perched in tree; 10 vultures on chickenhouse; 4 vultures on telephone pole; 1 TUVU on ground; 1 vulture in air; 2 MALL flew off when we pulled up	Open	76	9194	16	0	0	2	0	1	0	0	0	0	0	1BAEA perched in tree; 10 vultures on chickenhouse; 4 vultures on telephone pole; 1 TUVU on ground; 1 vulture in air	100
1/6/2023	371	Dorchester	452	AMM/LML	823	827	y	6 CAGO on lawn by pond; ~40-45 CAGO in pond	Brush	75	4189	0	46	0	0	0	0	0	0	0	0	0		~100%--some brush limits view of areas close to pond edge
1/6/2023	371	Somerset	776	AMM/LML	935	938	y	3 MALL (1M, 2F)	Brush	18	3169	3	0	0	0	0	0	0	0	0	0	0		~90% @ different angles	** first time seeing waterfowl here
1/6/2023	371	Somerset	778	AMM/LML	941	942	y	none	Brush	25	4269	0	0	0	0	0	0	0	0	0	0	0		100	~75% algae covered
1/6/2023	371	Somerset	705	AMM/LML	1000	1004	y	~32 CAGO; 2 CAGO on peninsula	Open	26	2375	0	34	0	0	0	0	0	0	0	0	0		~100 @ different angles
1/6/2023	371	Somerset	706	AMM/LML	1004	1005	y	1 EAPH; 1 chickadee; 1 CARW; 1 RBWO all perched on different brush or trees	Trees	10	510	0	0	0	0	0	0	0	0	0	0	0	1 EAPH; 1 chickadee; 1 CARW; 1 RBWO all perched on different brush or trees	~100
1/6/2023	371	Somerset	691	AMM/LML	1011	1013	y	1 RSHA perched on tree	Open	137	323	0	0	0	0	0	0	0	0	0	0	0	1 RSHA perched on tree
1/6/2023	371	Somerset	676	AMM/LML	1031	1033	y	2 MALL (1M, 1 F)	Open	43	4360	2	0	0	0	0	0	0	0	0	0	0
1/6/2023	371	Somerset	649	AMM/LML	1046	1047	y	none	Open	19	4509	0	0	0	0	0	0	0	0	0	0	0		100
1/9/2023	374	Dorchester	418a	AMM/LML	743	744	y	none	Trees	28	3538	0	0	0	0	0	0	0	0	0	0	0
1/9/2023	374	Dorchester	435	AMM/LML	802	804	y	none	Brush	152	6346	0	0	0	0	0	0	0	0	0	0	0
1/9/2023	374	Dorchester	447	AMM/LML	817	818	y	none	Trees	14	3134	0	0	0	0	0	0	0	0	0	0	0
1/9/2023	374	Dorchester	487	AMM/LML	830	832	y	1 BAEA in tree; 1 BAEA on ground on mound of dirt on backside of chickenhouse	Open	76	9194	0	0	0	0	0	0	0	0	0	0	0	1 BAEA in tree; 1 BAEA on ground on mound of dirt on backside of chickenhouse		1st time in a while not seeing any waterfowl at this pond; brush very thick at front right side of pond where ducks can hide
1/9/2023	374	Dorchester	452	AMM/LML	845	846	y	10 CAGO on lawn by pond; 1 GBHE in water	Brush	75	4189	0	10	0	0	0	0	0	0	0	0	1
1/9/2023	374	Somerset	776	AMM/LML	946	948	y	5 MALL (3M, 2F)	Brush	18	3169	5	0	0	0	0	0	0	0	0	0	0
1/9/2023	374	Somerset	778	AMM/LML	951	952	y	none	Brush	25	4269	0	0	0	0	0	0	0	0	0	0	0			~40% algae covered
1/9/2023	374	Somerset	705	AMM/LML	1010	1011	y	none	Open	26	2375	0	0	0	0	0	0	0	0	0	0	0
1/9/2023	374	Somerset	706	AMM/LML	1011	1012	y	1 RSHA perched on tree	Trees	10	510	0	0	0	0	0	0	0	0	0	0	0	1 RSHA perched on tree
1/9/2023	374	Somerset	691	AMM/LML	1015	1016	y	none	Open	137	323	0	0	0	0	0	0	0	0	0	0	0
1/9/2023	374	Somerset	676	AMM/LML	1031	1033	y	2 MALL (1M, 1F); 1 TUVU on silo	Open	43	4360	2	0	0	0	0	0	0	0	0	0	0	1 TUVU on silo
1/9/2023	374	Somerset	649	AMM/LML	1045	1047	n	3 vultures flying above field	Open	19	4509	0	0	0	0	0	0	0	0	0	0	0	3 vultures flying above field
1/12/2023	377	Somerset	649	AMM/LML	805	808	n	1 BEKI fllying over pond to perch on telephone line; 3 starling perched in tree by chickenhouse	Open	19	4509	0	0	0	0	0	0	0	0	0	0	0	1 BEKI fllying over pond to perch on telephone line; 3 starling perched in tree by chickenhouse	100
1/12/2023	377	Somerset	676	AMM/LML	817	819	n	2 MALL (1M 1F); 13 TUVU on silo and shed	Open	43	4360	2	0	0	0	0	0	0	0	0	0	0	13 TUVU on silo and shed	100
1/12/2023	377	Somerset	691	AMM/LML	831	832	n	~80 vultures covering tree line behind chickenhouses & 1 BAEA	Open	137	323	0	0	0	0	0	0	0	0	0	0	0	~80 vultures covering tree line behind chickenhouses & 1 BAEA	~100
1/12/2023	377	Somerset	706	AMM/LML	839	840	n	1 EAPH in tree	Trees	10	510	0	0	0	0	0	0	0	0	0	0	0	1 EAPH in tree	100
1/12/2023	377	Somerset	705	AMM/LML	840	841	n	none	Open	26	2375	0	0	0	0	0	0	0	0	0	0	0		100 @ diff angles
1/12/2023	377	Somerset	778	AMM/LML	857	858	y	1 GBHE; 1 BAEA flying over	Brush	25	4269	0	0	0	0	0	0	0	0	0	0	1		~100	finally no more algae!
1/12/2023	377	Somerset	776	AMM/LML	904	905	y	6 MALL (3M 3F)	Brush	18	3169	6	0	0	0	0	0	0	0	0	0	0		~100	some algae still
1/12/2023	377	Dorchester	452	AMM/LML	1004	1005	n	none	Brush	75	4189	0	0	0	0	0	0	0	0	0	0	0		~100 @ diff angles
1/12/2023	377	Dorchester	487	AMM/LML	1019	1020	n	1 BAEA in tree	Open	76	9194	0	0	0	0	0	0	0	0	0	0	0	1 BAEA in tree	~100 except far right portion where brush grows	2nd time having BAEA on property and seeing no waterfowl, which is unusual at this pond--BAEA scaring them away
1/12/2023	377	Dorchester	447	AMM/LML	1033	1034	n	none	Trees	14	3134	0	0	0	0	0	0	0	0	0	0	0		~100 @ diff angles
1/12/2023	377	Dorchester	435	AMM/LML	1045	1047	n	1 GBHE; 1 RSHA in tree along road	Brush	152	6346	0	0	0	0	0	0	0	0	0	0	1	1 RSHA in tree along road	~100
1/12/2023	377	Dorchester	418a	AMM/LML	1105	1106	n	none	Trees	28	3538	0	0	0	0	0	0	0	0	0	0	0		100
1/18/2023	383	Somerset	649	AMM/LML	748	749	y	none	Open	19	4509	0	0	0	0	0	0	0	0	0	0	0
1/18/2023	383	Somerset	676	AMM/LML	805	806	y	2 MALL (1M 1F); 15 vultures on silos	Open	43	4360	2	0	0	0	0	0	0	0	0	0	0	5 vultures on silos
1/18/2023	383	Somerset	691	AMM/LML	818	819	y	2 RSHA on telephonelines	Open	137	323	0	0	0	0	0	0	0	0	0	0	0	2 RSHA on telephonelines
1/18/2023	383	Somerset	706	AMM/LML	824	825	y	none	Trees	10	510	0	0	0	0	0	0	0	0	0	0	0
1/18/2023	383	Somerset	705	AMM/LML	825	826	y	none	Open	26	2375	0	0	0	0	0	0	0	0	0	0	0
1/18/2023	383	Somerset	778	AMM/LML	841	842	y	1 GBHE	Brush	25	4269	0	0	0	0	0	0	0	0	0	0	1			algae is back
1/18/2023	383	Somerset	776	AMM/LML	853	854	y	15 MALL	Brush	18	3169	15	0	0	0	0	0	0	0	0	0	0
1/18/2023	383	Dorchester	452	AMM/LML	944	945	y	none	Brush	75	4189	0	0	0	0	0	0	0	0	0	0	0			no CAGO this time
1/18/2023	383	Dorchester	487	AMM/LML	954	1000	y	2 MALL flew in just as we were leaving	Open	76	9194	2	0	0	0	0	0	0	0	0	0	0			no BAEA this time
1/18/2023	383	Dorchester	447	AMM/LML	1013	1014	y	none	Trees	14	3134	0	0	0	0	0	0	0	0	0	0	0
1/18/2023	383	Dorchester	435	AMM/LML	1025	1026	y	~250 CAGO in field across road with fox laying down <20 feet away	Brush	152	6346	0	0	0	0	0	0	0	0	0	0	0	~250 CAGO in field across road
1/18/2023	383	Dorchester	418a	AMM/LML	1042	1043	y	none	Trees	28	3538	0	0	0	0	0	0	0	0	0	0	0
1/26/2023	391	Somerset	649	AMM/LML	758	800	y	1 GBHE; 1 BAEA in tree across road	Open	19	4509	0	0	0	0	0	0	0	0	0	0	1	1 BAEA in tree across road	100
1/26/2023	391	Somerset	676	AMM/LML	809	812	y	32 vultures (~3BLVU the rest TUVU); no MALL this time	Open	43	4360	0	0	0	0	0	0	0	0	0	0	0	32 vultures (~3BLVU the rest TUVU)	100
1/26/2023	391	Somerset	691	AMM/LML	826	828	y	38 vultures on silo, shed, and telephone line; 9 vultures and 1 BAEA in trees	Open	137	323	0	0	0	0	0	0	0	0	0	0	0	38 vultures on silo, shed, and telephone line; 9 vultures and 1 BAEA in trees
1/26/2023	391	Somerset	706	AMM/LML	832	833	y	none	Trees	10	510	0	0	0	0	0	0	0	0	0	0	0		~100
1/26/2023	391	Somerset	705	AMM/LML	833	834	y	none	Open	26	2375	0	0	0	0	0	0	0	0	0	0	0		~95 @ diff angles
1/26/2023	391	Somerset	778	AMM/LML	857	858	y	none	Brush	25	4269	0	0	0	0	0	0	0	0	0	0	0
1/26/2023	391	Somerset	776	AMM/LML	900	901	y	11 MALL (6F 5M)	Brush	18	3169	11	0	0	0	0	0	0	0	0	0	0		~97%
1/26/2023	391	Dorchester	452	AMM/LML	946	947	y	none	Brush	75	4189	0	0	0	0	0	0	0	0	0	0	0		~95%
1/26/2023	391	Dorchester	487	AMM/LML	958	1003	y	33 CAGO, 14 CAGO on land next to pond	Open	76	9194	0	47	0	0	0	0	0	0	0	0	0		~100	cut down veg on right side where ducks would hide in brush
1/26/2023	391	Dorchester	447	AMM/LML	1014	1015	y	none	Trees	14	3134	0	0	0	0	0	0	0	0	0	0	0		~95
1/26/2023	391	Dorchester	435	AMM/LML	1027	1028	y	none	Brush	152	6346	0	0	0	0	0	0	0	0	0	0	0
1/26/2023	391	Dorchester	418a	AMM/LML	1045	1046	y	none	Trees	28	3538	0	0	0	0	0	0	0	0	0	0	0
1/30/2023	395	Dorchester	418a	AMM/LML	741	742	n	none	Trees	28	3538	0	0	0	0	0	0	0	0	0	0	0
1/30/2023	395	Dorchester	435	AMM/LML	802	804	n	none	Brush	152	6346	0	0	0	0	0	0	0	0	0	0	0
1/30/2023	395	Dorchester	447	AMM/LML	829	830	n	17 CAGO across road in field	Trees	14	3134	0	0	0	0	0	0	0	0	0	0	0	17 CAGO across road in field
1/30/2023	395	Dorchester	487	AMM/LML	845	900	n	16 MALL (9M 7F); 2 HOME (1M1F); 1 RUDU (f); 5 BUFF (2M 3F); 72 CAGO flew into water when about to leave; 4 TUVU in tree by pond and 1 TUVU on ground by pond	Open	76	9194	16	72	1	2	5	0	0	0	0	0	0	4 TUVU in tree by pond and 1 TUVU on ground by pond		On back side of property near chickenhouses ~28 vultures on the ground; ~15 on chickenhouses
1/30/2023	395	Dorchester	452	AMM/LML	915	916	n	2 CAGO; 5 CAGO on lawn	Brush	75	4189	0	7	0	0	0	0	0	0	0	0	0
1/30/2023	395	Somerset	776	AMM/LML	1010	1011	n	3 HOME (f); 9 MALL (5F 4M)	Brush	18	3169	9	0	0	3	0	0	0	0	0	0	0
1/30/2023	395	Somerset	778	AMM/LML	1015	1016	n	1 GBHE	Brush	25	4269	0	0	0	0	0	0	0	0	0	0	1
1/30/2023	395	Somerset	705	AMM/LML	1034	1035	n	7 CAGO @ pond's edge	Open	26	2375	0	7	0	0	0	0	0	0	0	0	0
1/30/2023	395	Somerset	706	AMM/LML	1035	1036	n	none	Trees	10	510	0	0	0	0	0	0	0	0	0	0	0
1/30/2023	395	Somerset	691	AMM/LML	1039	1040	n	5 vultures on tree; 1 vulture on grain silo	Open	137	323	0	0	0	0	0	0	0	0	0	0	0	5 vultures on tree; 1 vulture on grain silo
1/30/2023	395	Somerset	676	AMM/LML	1057	1103	n	1 BUFF at pond's edge; 3 TUVU on silo	Open	43	4360	0	0	0	0	1	0	0	0	0	0	0	3 TUVU on silo
1/30/2023	395	Somerset	649	AMM/LML	1117	1118	n	none	Open	19	4509	0	0	0	0	0	0	0	0	0	0	0
2/2/2023	398	Somerset	649	AMM/LML	728	730	n	none	Open	19	4509	0	0	0	0	0	0	0	0	0	0	0
2/2/2023	398	Somerset	676	AMM/LML	741	750	y	4 MALL (2M2F); 22 TUVU on silo; 5 BLVU on silo; 3 vultures on shed	Open	43	4360	4	0	0	0	0	0	0	0	0	0	0	22 TUVU on silo; 5 BLVU on silo; 3 vultures on shed		pond on higher ground; have to be at specific angle to see; trees only on one side of pond--side facing farm, rest of veg cut low to ground
2/2/2023	398	Somerset	691	AMM/LML	756	757	n	none	Open	137	323	0	0	0	0	0	0	0	0	0	0	0
2/2/2023	398	Somerset	706	AMM/LML	803	804	n		Trees	10	510	0	0	0	0	0	0	0	0	0	0	0
2/2/2023	398	Somerset	705	AMM/LML	804	805	n	7 CAGO- 1 in water, 6 at pond edge	Open	26	2375	0	7	0	0	0	0	0	0	0	0	0
2/2/2023	398	Somerset	778	AMM/LML	840	841	y	1 GBHE	Brush	25	4269	0	0	0	0	0	0	0	0	0	0	1			grass surrounding pond; pond close to road; algae covered
2/2/2023	398	Somerset	776	AMM/LML	846	847	y	1 HOME (f)	Brush	18	3169	0	0	0	1	0	0	0	0	0	0	0			grass and catails around pond; close to road but tree line at road blocking and trees on right side
2/2/2023	398	Dorchester	452	AMM/LML	938	939	y	34 CAGO; 9 CAGO on lawn by pond ~45ft away	Brush	75	4189	0	34	0	0	0	0	0	0	0	0	0	9 CAGO on lawn by pond ~45ft away
2/2/2023	398	Dorchester	487	AMM/LML	953	1009	y	4 BUFF (1M 3F); 1 RUDU (f); 52 CAGO and 10 MALL in field behind pond; ~70 starling on chickenhouse; ~6 vultures in trees; 3 TUVU on silo	Open	76	9194	0	0	1	0	4	0	0	0	0	0	0	52 CAGO and 10 MALL in field behind pond; ~70 starling on chickenhouse; ~6 vultures in trees; 3 TUVU on silo		Good pond because of distance from road mowed to ground except on backside
2/2/2023	398	Dorchester	447	AMM/LML	1026	1027	n	none	Trees	14	3134	0	0	0	0	0	0	0	0	0	0	0			close to road; very narrow; had some veg that was cut week prior; some trees
2/2/2023	398	Dorchester	435	AMM/LML	1040	1041	n	none	Brush	152	6346	0	0	0	0	0	0	0	0	0	0	0
2/2/2023	398	Dorchester	418a	AMM/LML	1101	1102	n	none	Trees	28	3538	0	0	0	0	0	0	0	0	0	0	0
2/6/2023	402	Dorchester	418a	AMM/LML	740	741	y	1 GBHE; 1BEKI	Trees	28	3538	0	0	0	0	0	0	0	0	0	0	1	1BEKI
2/6/2023	402	Dorchester	435	AMM/LML	755	756	y	none	Brush	152	6346	0	0	0	0	0	0	0	0	0	0	0			brush, grass, catails all immediately surrounding pond. then trees
2/6/2023	402	Dorchester	447	AMM/LML	809	810	y	none	Trees	14	3134	0	0	0	0	0	0	0	0	0	0	0
2/6/2023	402	Dorchester	487	AMM/LML	818	819	y	~132 CAGO; 2 MALL flew out of pond while we were leaving	Open	76	9194	2	132	0	0	0	0	0	0	0	0	0		~97% could not see area that MALL flew out of? unknown
2/6/2023	402	Dorchester	452	AMM/LML	839	840	y	none	Brush	75	4189	0	0	0	0	0	0	0	0	0	0	0			ice on right side edge of pond
2/6/2023	402	Somerset	776	AMM/LML	930	931	y	2 MALL (1M1F)	Brush	18	3169	2	0	0	0	0	0	0	0	0	0	0
2/6/2023	402	Somerset	778	AMM/LML	939	940	y	3 MALL (1M1F)	Brush	25	4269	3	0	0	0	0	0	0	0	0	0	0			**first time having waterfowl at this pond
2/6/2023	402	Somerset	705	AMM/LML	1000	1001	y	5 CAGO at pond's edge; 3 CAGO in water; ~16 CAGO on peninsula	Open	26	2375	0	24	0	0	0	0	0	0	0	0	0
2/6/2023	402	Somerset	706	AMM/LML	1001	1002	y	1 Cooper's hawk perched in tree	Trees	10	510	0	0	0	0	0	0	0	0	0	0	0	1 Cooper's hawk perched in tree
2/6/2023	402	Somerset	691	AMM/LML	1007	1008	y	none	Open	137	323	0	0	0	0	0	0	0	0	0	0	0
2/6/2023	402	Somerset	676	AMM/LML	1022	1024	y	9 MALL (5 F4M)	Open	43	4360	9	0	0	0	0	0	0	0	0	0	0
2/6/2023	402	Somerset	649	AMM/LML	1038	1039	y	1 RTHA; 2 vultures flying over; 1 Kestrel	Open	19	4509	0	0	0	0	0	0	0	0	0	0	0	1 RTHA; 2 vultures flying over; 1 Kestrel
2/9/2023	405	Somerset	649	AMM	744	745	n	none	Open	19	4509	0	0	0	0	0	0	0	0	0	0	0
2/9/2023	405	Somerset	676	AMM	755	758	n	5 BLVU & 12 TUVU on silo; 6 BAEA & 8 vultures in trees by chicken houses	Open	43	4360	0	0	0	0	0	0	0	0	0	0	0	5 BLVU & 12 TUVU on silo; 6 BAEA & 8 vultures in trees by chicken houses
2/9/2023	405	Somerset	691	AMM	808	809	n	none	Open	137	323	0	0	0	0	0	0	0	0	0	0	0
2/9/2023	405	Somerset	706	AMM	818	819	n	none	Trees	10	510	0	0	0	0	0	0	0	0	0	0	0
2/9/2023	405	Somerset	705	AMM	819	820	n	1 CAGO	Open	26	2375	0	1	0	0	0	0	0	0	0	0	0
2/9/2023	405	Somerset	778	AMM	842	844	n	2 MALL (1m1f)	Brush	25	4269	2	0	0	0	0	0	0	0	0	0	0
2/9/2023	405	Somerset	776	AMM	849	851	n	12 HOME (all female)	Brush	18	3169	0	0	0	12	0	0	0	0	0	0	0
2/9/2023	405	Dorchester	452	AMM	949	952	n	7 CAGO; 1 GBHE; 13 vultures flying overhead & 11 perched in trees behind chicken houses	Brush	75	4189	0	7	0	0	0	0	0	0	0	0	1	13 vultures flying overhead & 11 perched in trees behind chicken houses
2/9/2023	405	Dorchester	487	AMM	1005	1007	n	2 BUFF (1m1f)	Open	76	9194	0	0	0	0	2	0	0	0	0	0	0
2/9/2023	405	Dorchester	447	AMM	1019	1020	n	none	Trees	14	3134	0	0	0	0	0	0	0	0	0	0	0
2/9/2023	405	Dorchester	435	AMM	1026	1027	n	none	Brush	152	6346	0	0	0	0	0	0	0	0	0	0	0
2/9/2023	405	Dorchester	418a	AMM	1036	1037	n	none	Trees	28	3538	0	0	0	0	0	0	0	0	0	0	0
2/16/2023	412	Somerset	649	AMM	743	744	n	none	Open	19	4509	0	0	0	0	0	0	0	0	0	0	0
2/16/2023	412	Somerset	676	AMM	750	752	n	2 CAGO; 2 TUVU on silo; 3 TUVU on ground; 4 TUVU in trees; 12 vultures on chicken houses;	Open	43	4360	0	2	0	0	0	0	0	0	0	0	0	2 TUVU on silo; 3 TUVU on ground; 4 TUVU in trees; 12 vultures on chicken houses;
2/16/2023	412	Somerset	691	AMM	801	802	n	6 vultures perched in trees	Open	137	323	0	0	0	0	0	0	0	0	0	0	0	6 vultures perched in trees
2/16/2023	412	Somerset	706	AMM	814	815	n	none	Trees	10	510	0	0	0	0	0	0	0	0	0	0	0
2/16/2023	412	Somerset	705	AMM	815	818	n	2 CAGO on peninsula; 2 CAGO on pond's edge	Open	26	2375	0	4	0	0	0	0	0	0	0	0	0
2/16/2023	412	Somerset	778	AMM	829	830	y	none	Brush	25	4269	0	0	0	0	0	0	0	0	0	0	0			algae
2/16/2023	412	Somerset	776	AMM	836	837	y	10 HOME	Brush	18	3169	0	0	0	10	0	0	0	0	0	0	0
2/16/2023	412	Dorchester	452	AMM	924	926		4 CAGO;7 CAGO on lawn	Brush	75	4189	0	4	0	0	0	0	0	0	0	0	0
2/16/2023	412	Dorchester	487	AMM	937	947		3 BUFF (2m1f); 3 RUDU; 4 MALL; 20 CAGO on lawn	Open	76	9194	4	0	3	0	3	0	0	0	0	0	0	20 CAGO on lawn
2/16/2023	412	Dorchester	447	AMM	953	957	y	17 CAGO	Trees	14	3134	0	17	0	0	0	0	0	0	0	0	0
2/16/2023	412	Dorchester	435	AMM	1016	1017	n	none	Brush	152	6346	0	0	0	0	0	0	0	0	0	0	0
2/16/2023	412	Dorchester	418a	AMM	1027	1028		none	Trees	28	3538	0	0	0	0	0	0	0	0	0	0	0
2/21/2023	417	Somerset	649	AMM	750	751	n	none	Open	19	4509	0	0	0	0	0	0	0	0	0	0	0
2/21/2023	417	Somerset	676	AMM	811	813	y	7 MALL & 1 GBHE in canal between road and pond when pulled up; 3 MALL flew into pond; 4 vultures on silo, 7 pigeons on chicken house; 7 vultures on gorund; 11 vultures, 3 BAEA, and 1 RSHA in trees	Open	43	4360	10	0	0	0	0	0	0	0	0	0	1	4 vultures on silo, 7 pigeons on chicken house; 7 vultures on gorund; 11 vultures, 3 BAEA, and 1 RSHA in trees
2/21/2023	417	Somerset	691	AMM	822	823	n	7 vultures on ground	Open	137	323	0	0	0	0	0	0	0	0	0	0	0	7 vultures on ground
2/21/2023	417	Somerset	706	AMM	832	833	y	2 Wood ducks! (1m1f)	Trees	10	510	0	0	0	0	0	0	0	0	0	2	0			wood duck box at this pond
2/21/2023	417	Somerset	705	AMM	833	836		10 CAGO on pond's edge & peninsula; 6 CAGO in water	Open	26	2375	0	16	0	0	0	0	0	0	0	0	0
2/21/2023	417	Somerset	778	AMM	856	858	y	1 eastern phoebe	Brush	25	4269	0	0	0	0	0	0	0	0	0	0	0	1 eastern phoebe
2/21/2023	417	Somerset	776	AMM	812	813		none	Brush	18	3169	0	0	0	0	0	0	0	0	0	0	0
2/21/2023	417	Dorchester	452	AMM	947	950	y	7 CAGO; 10 vultures flying over chicken houses	Brush	75	4189	0	7	0	0	0	0	0	0	0	0	0	10 vultures flying over chicken houses
2/21/2023	417	Dorchester	487	AMM	1010	1019	y	3 RUDU; 4 BUFF; 2 CAGO; 2 MALL; ~300 starling in field by pond	Open	76	9194	2	2	3	0	4	0	0	0	0	0	0	~300 starling in field by pond
2/21/2023	417	Dorchester	447	AMM	1035	1036	y	none	Trees	14	3134	0	0	0	0	0	0	0	0	0	0	0
2/21/2023	417	Dorchester	435	AMM	1050	1051	y	1 vulture flying over pond	Brush	152	6346	0	0	0	0	0	0	0	0	0	0	0	1 vulture flying over pond
2/21/2023	417	Dorchester	418a	AMM	1105	1106	n	none	Trees	28	3538	0	0	0	0	0	0	0	0	0	0	0			trucks loading up chickens
2/24/2023	420	Somerset	649	AMM	742	743	n	none	Open	19	4509	0	0	0	0	0	0	0	0	0	0	0
2/24/2023	420	Somerset	676	AMM	805	806	y	none	Open	43	4360	0	0	0	0	0	0	0	0	0	0	0
2/24/2023	420	Somerset	691	AMM	817	818	n	none	Open	137	323	0	0	0	0	0	0	0	0	0	0	0
2/24/2023	420	Somerset	705	AMM	825	827	y	8 CAGO; 2 CAGO on left side lawn; 6 CAGO on peninsula	Open	26	2375	0	8	0	0	0	0	0	0	0	0	0
2/24/2023	420	Somerset	706	AMM	827	828	y	none	Trees	10	510	0	0	0	0	0	0	0	0	0	0	0
2/24/2023	420	Somerset	778	AMM	847	848	y	none	Brush	25	4269	0	0	0	0	0	0	0	0	0	0	0
2/24/2023	420	Somerset	776	AMM	852	853	y	none	Brush	18	3169	0	0	0	0	0	0	0	0	0	0	0
2/24/2023	420	Dorchester	452	AMM	1055	1057	y	6 CAGO	Brush	75	4189	0	6	0	0	0	0	0	0	0	0	0
2/24/2023	420	Dorchester	487	AMM	1121	1127	y	10 CAGO; 7 BUFF (2m5f); 6 RUDU; 1 vulture flying over head	Open	76	9194	0	10	6	0	7	0	0	0	0	0	0	1 vulture flying over head
2/24/2023	420	Dorchester	447	AMM	1133	1135	y	~26 CAGO	Trees	14	3134	0	26	0	0	0	0	0	0	0	0	0
2/24/2023	420	Dorchester	435	AMM	1146	1147	y	none	Brush	152	6346	0	0	0	0	0	0	0	0	0	0	0
2/24/2023	420	Dorchester	418a	AMM	1201	1202	y	none	Trees	28	3538	0	0	0	0	0	0	0	0	0	0	0
2/27/2023	423	Dorchester	418a	AMM	747	748	n	1 kingfisher flying over pond	Trees	28	3538	0	0	0	0	0	0	0	0	0	0	0	1 kingfisher flying over pond
2/27/2023	423	Dorchester	435	AMM	804	807	y	2 mockingbirds on lawn between road & pond	Brush	152	6346	0	0	0	0	0	0	0	0	0	0	0	2 mockingbirds on lawn between road & pond
2/27/2023	423	Dorchester	447	AMM	820	821	y	1 sparrow	Trees	14	3134	0	0	0	0	0	0	0	0	0	0	0	1 sparrow
2/27/2023	423	Dorchester	487	AMM	852	905	y	3 MALL (2m 1f); 1 female MALL at pond's edge; 6 BUFF (3m3f); 5 CAGO; 27 CAGO on lawn (4 on right side ~35ft away, 23 on left side ~12ft away) ; 1 American Crow on lawn behind pond;	Open	76	9194	4	32	0	0	6	0	0	0	0	0	0	1 American Crow on lawn behind pond
2/27/2023	423	Dorchester	452	AMM	908	911	y	6 CAGO	Brush	75	4189	0	6	0	0	0	0	0	0	0	0	0
2/27/2023	423	Somerset	776	AMM	955	956	y	1 sparrow	Brush	18	3169	0	0	0	0	0	0	0	0	0	0	0	1 sparrow
2/27/2023	423	Somerset	778	AMM	957	958	y	none	Brush	25	4269	0	0	0	0	0	0	0	0	0	0	0
2/27/2023	423	Somerset	705	AMM	1016	1018	y	2 CAGO; 12 CAGO on lawn and peninsula	Open	26	2375	0	14	0	0	0	0	0	0	0	0	0
2/27/2023	423	Somerset	706	AMM	1018	1019	n	2 wood ducks	Trees	10	510	0	0	0	0	0	0	0	0	0	2	0
2/27/2023	423	Somerset	691	AMM	1026	1027	y	3 TUVU on left side lawn	Open	137	323	0	0	0	0	0	0	0	0	0	0	0	3 TUVU on left side lawn
2/27/2023	423	Somerset	676	AMM	1043	1045	y	4 MALL (2m2f)	Open	43	4360	4	0	0	0	0	0	0	0	0	0	0
2/27/2023	423	Somerset	649	AMM	1105	1107	y	1 American Crow& 1 TUVU out in field ~250 ft away; 2 CAGO on lawn ~70 ft away	Open	19	4509	0	0	0	0	0	0	0	0	0	0	0	1 American Crow& 1 TUVU out in field ~250 ft away; 2 CAGO on lawn ~70 ft away
3/6/2023	430	Dorchester	418a	AMM	728	729	n	none	Trees	28	3538	0	0	0	0	0	0	0	0	0	0	0
3/6/2023	430	Dorchester	435	AMM	746	747	y	none	Brush	152	6346	0	0	0	0	0	0	0	0	0	0	0
3/6/2023	430	Dorchester	447	AMM	759	801	y	2 WODU (1m1f); 1 grackle perched on tree by pond	Trees	14	3134	0	0	0	0	0	0	0	0	0	2	0	1 grackle perched on tree by pond		**wodu box at this pond
3/6/2023	430	Dorchester	487	AMM	815	826	y	2HOME; 3RUDU; 2 BUFF; 17 CAGO; 2 CAGO @ pond's edge	Open	76	9194	0	19	3	2	2	0	0	0	0	0	0
3/6/2023	430	Dorchester	452	AMM	841	843	y	2 CAGO	Brush	75	4189	0	2	0	0	0	0	0	0	0	0	0
3/6/2023	430	Somerset	776	AMM	944	945	y		Brush	18	3169	0	0	0	0	0	0	0	0	0	0	0
3/6/2023	430	Somerset	778	AMM	947	948	y	2 AMCR on grain silo	Brush	25	4269	0	0	0	0	0	0	0	0	0	0	0	2 AMCR on grain silo		~35% algae covered
3/6/2023	430	Somerset	705	AMM	1007	1008	y	~14-16 CAGO	Open	26	2375	0	14	0	0	0	0	0	0	0	0	0
3/6/2023	430	Somerset	706	AMM	1008	1009	y	1 GBHE; 2 WODU	Trees	10	510	0	0	0	0	0	0	0	0	0	2	1
3/6/2023	430	Somerset	691	AMM	1014	1015	y	none	Open	137	323	0	0	0	0	0	0	0	0	0	0	0			not much water in pond
3/6/2023	430	Somerset	676	AMM	1033	1035	y	2 MALL (2m2f)	Open	43	4360	2	0	0	0	0	0	0	0	0	0	0
3/6/2023	430	Somerset	649	AMM	1057	1059	n	4 CAGO @ edge of canal to left of pond ~50 ft from pond	Open	19	4509	0	4	0	0	0	0	0	0	0	0	0
3/9/2023	433	Somerset	649	AMM	732	734	n	none	Open	19	4509	0	0	0	0	0	0	0	0	0	0	0
3/9/2023	433	Somerset	676	AMM	806	808	n	3 MALL in canal by road; 4 MALL in pond (2m2f)	Open	43	4360	7	0	0	0	0	0	0	0	0	0	0
3/9/2023	433	Somerset	691	AMM	817	818	n	none	Open	137	323	0	0	0	0	0	0	0	0	0	0	0
3/9/2023	433	Somerset	705	AMM	827	828	n	2 CAGO	Open	26	2375	0	2	0	0	0	0	0	0	0	0	0
3/9/2023	433	Somerset	706	AMM	828	829	n	none	Trees	10	510	0	0	0	0	0	0	0	0	0	0	0
3/9/2023	433	Somerset	778	AMM	843	844	n	none	Brush	25	4269	0	0	0	0	0	0	0	0	0	0	0
3/9/2023	433	Somerset	776	AMM	846	847	n	none	Brush	18	3169	0	0	0	0	0	0	0	0	0	0	0
3/9/2023	433	Dorchester	452	AMM	953	956	n	8 CAGO; 9 CAGO ~30ft away on lawn; 4 CAGO @ pond's edge ~5-6ft; 2 vultures flying over pond	Brush	75	4189	0	12	0	0	0	0	0	0	0	0	0	2 vultures flying over pond
3/9/2023	433	Dorchester	487	AMM	1011	1019	n	5 RUDU; 8 BUFF; 5 CAGO; 2 MALL; 23 CAGO @ pond's edge feeding on grass; 2 CAGO ~10ft from pond	Open	76	9194	2	30	5	0	8	0	0	0	0	0	0
3/9/2023	433	Dorchester	447	AMM	1036	1038	n	none	Trees	14	3134	0	0	0	0	0	0	0	0	0	0	0			couldn't stop to look; roadwork being done infront of pond
3/9/2023	433	Dorchester	435	AMM	1048	1050	n	none	Brush	152	6346	0	0	0	0	0	0	0	0	0	0	0
3/9/2023	433	Dorchester	418a	AMM	1114	1115	n	none	Trees	28	3538	0	0	0	0	0	0	0	0	0	0	0
3/13/2023	437	Dorchester	418a	JDS	747	750	n	none	Trees	28	3538	0	0	0	0	0	0	0	0	0	0	0
3/13/2023	437	Dorchester	435	JDS	757	802	n	nonoe	Brush	152	6346	0	0	0	0	0	0	0	0	0	0	0		100%	overcast, no rain
3/13/2023	437	Dorchester	447	JDS					Trees	14	3134	0	0	0	0	0	0	0	0	0	0	0			Jeff could not find it
3/13/2023	437	Dorchester	487	JDS	822	826	n	14 BUFF; 7 CAGO; 6 HERG between pond and burns out in field	Open	76	9194	0	7	0	0	14	0	0	0	0	0	0	6 HERG between pond and burns out in field	100%	gulls ~ 30 yards from chicken houses
3/13/2023	437	Dorchester	452	JDS	835	837	n	none	Brush	75	4189	0	0	0	0	0	0	0	0	0	0	0		75%	light drizzle; fully cloudy
3/13/2023	437	Somerset	776	JDS	819	823	n	none	Brush	18	3169	0	0	0	0	0	0	0	0	0	0	0		90%	light cloud, 100% cloud
3/13/2023	437	Somerset	778	JDS	926	928	n	2MALL (1M1F)	Brush	25	4269	2	0	0	0	0	0	0	0	0	0	0		90%	light cloud, 100% cloud
3/13/2023	437	Somerset	705	JDS	945	947	n	none	Open	26	2375	0	0	0	0	0	0	0	0	0	0	0		100%	light cloud, 100% cloud
3/13/2023	437	Somerset	706	JDS	945	947	n	none	Trees	10	510	0	0	0	0	0	0	0	0	0	0	0		100%	light cloud, 100% cloud
3/13/2023	437	Somerset	691	JDS	955	957	n	none	Open	137	323	0	0	0	0	0	0	0	0	0	0	0		70%	light cloud, 100% cloud
3/13/2023	437	Somerset	676	JDS	1006	1010	n	none	Open	43	4360	0	0	0	0	0	0	0	0	0	0	0		60%?	light cloud, 100% cloud
3/13/2023	437	Somerset	649	JDS	1020	1023	n	none	Open	19	4509	0	0	0	0	0	0	0	0	0	0	0			light cloud, 100% cloud
3/22/2023	446	Dorchester	418a	AMM	717	718	n	none	Trees	28	3538	0	0	0	0	0	0	0	0	0	0	0
3/22/2023	446	Dorchester	435	AMM	731	732	n	none	Brush	152	6346	0	0	0	0	0	0	0	0	0	0	0
3/22/2023	446	Dorchester	447	AMM	743	744	y	none	Trees	14	3134	0	0	0	0	0	0	0	0	0	0	0
3/22/2023	446	Dorchester	487	AMM	801	805	n	5 RUDU; 4 BUFF; 9 CAGO; 1 red wing blackbird on branch	Open	76	9194	0	9	5	0	4	0	0	0	0	0	0	1 red wing blackbird on branch
3/22/2023	446	Dorchester	452	AMM	817	819	y	none	Brush	75	4189	0	0	0	0	0	0	0	0	0	0	0
3/22/2023	446	Somerset	776	AMM	904	906	y	none	Brush	18	3169	0	0	0	0	0	0	0	0	0	0	0
3/22/2023	446	Somerset	778	AMM	909	910	n	none	Brush	25	4269	0	0	0	0	0	0	0	0	0	0	0			~85% algae
3/22/2023	446	Somerset	705	AMM	928	929	y	2 CAGO @ pond's edge	Open	26	2375	0	2	0	0	0	0	0	0	0	0	0
3/22/2023	446	Somerset	706	AMM	930	931	n	2 WODU	Trees	10	510	0	0	0	0	0	0	0	0	0	2	0
3/22/2023	446	Somerset	691	AMM	943	944	n	none	Open	137	323	0	0	0	0	0	0	0	0	0	0	0
3/22/2023	446	Somerset	676	AMM	959	1001	y	2 MALL	Open	43	4360	2	0	0	0	0	0	0	0	0	0	0			algae scattered around whole pond
3/22/2023	446	Somerset	649	AMM	1022	1023	y	none	Open	19	4509	0	0	0	0	0	0	0	0	0	0	0
3/23/2023	447	Somerset	649	AMM	721	722	n	none	Open	19	4509	0	0	0	0	0	0	0	0	0	0	0
3/23/2023	447	Somerset	676	AMM	739	741	n	2 MALL--they flew from canal into pond; 2 pigeons on silo	Open	43	4360	2	0	0	0	0	0	0	0	0	0	0	2 pigeons on silo
3/23/2023	447	Somerset	691	AMM	803	804	n	none	Open	137	323	0	0	0	0	0	0	0	0	0	0	0
3/23/2023	447	Somerset	705	AMM	818	819	n	2 CAGO; 7 grackles on lawn by pond ~20ft away	Open	26	2375	0	2	0	0	0	0	0	0	0	0	0	7 grackles on lawn by pond ~20ft away
3/23/2023	447	Somerset	706	AMM	819	820	n	none	Trees	10	510	0	0	0	0	0	0	0	0	0	0	0
3/23/2023	447	Somerset	778	AMM	837	38	n	none	Brush	25	4269	0	0	0	0	0	0	0	0	0	0	0			algae almost gone ~7%
3/23/2023	447	Somerset	776	AMM	841	842	n	none	Brush	18	3169	0	0	0	0	0	0	0	0	0	0	0
3/23/2023	447	Dorchester	452	AMM	938	939	n	none	Brush	75	4189	0	0	0	0	0	0	0	0	0	0	0			smelled very bad
3/23/2023	447	Dorchester	487	AMM	1007	1012	n	17 CAGO; 3 BUFF; 2 RUDU (1m1f); 2 BWTE (1m1f); 1 BAEA, 3 TUVU; 9 grackle all on ground at pulled up ~ 12ft from road	Open	76	9194	0	17	2	0	3	0	2	0	0	0	0	1 BAEA, 3 TUVU; 9 grackle all on ground at pulled up ~ 12ft from road
3/23/2023	447	Dorchester	447	AMM	1031	1033	n	2CAGO; 1 robin and 2 grackles on log	Trees	14	3134	0	2	0	0	0	0	0	0	0	0	0	1 robin and 2 grackles on log
3/23/2023	447	Dorchester	435	AMM	1041	1042	n	none	Brush	152	6346	0	0	0	0	0	0	0	0	0	0	0
3/23/2023	447	Dorchester	418a	AMM	1053	1054	n	none	Trees	28	3538	0	0	0	0	0	0	0	0	0	0	0
3/28/2023	452	Dorchester	418a	AMM	724	725	n	none	Trees	28	3538	0	0	0	0	0	0	0	0	0	0	0		100
3/28/2023	452	Dorchester	435	AMM	743	744	n	none	Brush	152	6346	0	0	0	0	0	0	0	0	0	0	0		~100
3/28/2023	452	Dorchester	447	AMM	804	806	y	2 CAGO	Trees	14	3134	0	2	0	0	0	0	0	0	0	0	0		98%
3/28/2023	452	Dorchester	487	AMM	822	829	y	4 BUFF; 2 RUDU; 2 CAGO; 1 RWBL on ground by pond; 3 AMCR flying from roof of chickenhouse to ground	Open	76	9194	0	2	2	0	4	0	0	0	0	0	0	1 RWBL on ground by pond; 3 AMCR flying from roof of chickenhouse to ground	~100	light fog over water
3/28/2023	452	Dorchester	452	AMM	841	842	y	4 vultures on roof of house ~football field away	Brush	75	4189	0	0	0	0	0	0	0	0	0	0	0		98
3/28/2023	452	Somerset	776	AMM	943	945	y	none	Brush	18	3169	0	0	0	0	0	0	0	0	0	0	0		~100
3/28/2023	452	Somerset	778	AMM	948	949	n	5 HOME; 2 MALL (males)	Brush	25	4269	2	0	0	5	0	0	0	0	0	0	0		~100	60% algae
3/28/2023	452	Somerset	705	AMM	1006	1007	n	2 CAGO at pond's edge	Open	26	2375	0	2	0	0	0	0	0	0	0	0	0		95
3/28/2023	452	Somerset	706	AMM	1007	1008	n	none	Trees	10	510	0	0	0	0	0	0	0	0	0	0	0		98
3/28/2023	452	Somerset	691	AMM	1014	1015	n	none	Open	137	323	0	0	0	0	0	0	0	0	0	0	0		~100
3/28/2023	452	Somerset	676	AMM	1025	1027	y	none	Open	43	4360	0	0	0	0	0	0	0	0	0	0	0		97	25% algae
3/28/2023	452	Somerset	649	AMM	1044	1045	n	none	Open	19	4509	0	0	0	0	0	0	0	0	0	0	0		100
3/31/2023	455	Somerset	649	AMM	734	737	n	none	Open	19	4509	0	0	0	0	0	0	0	0	0	0	0
3/31/2023	455	Somerset	676	AMM	808	810	y	2 vultures flying over chicken houses	Open	43	4360	0	0	0	0	0	0	0	0	0	0	0	2 vultures flying over chicken houses		40% algae
3/31/2023	455	Somerset	691	AMM	819	820	n	3 vultures flying over chicken houses	Open	137	323	0	0	0	0	0	0	0	0	0	0	0	3 vultures flying over chicken houses
3/31/2023	455	Somerset	705	AMM	828	829	y	1 CAGO at pond's edge	Open	26	2375	0	1	0	0	0	0	0	0	0	0	0
3/31/2023	455	Somerset	706	AMM	830	831	y	none	Trees	10	510	0	0	0	0	0	0	0	0	0	0	0
3/31/2023	455	Somerset	778	AMM	844	845	y	1 GBHE; 2 MALL (males)	Brush	25	4269	2	0	0	0	0	0	0	0	0	0	1
3/31/2023	455	Somerset	776	AMM	848	849	y	2 MALL (pair)	Brush	18	3169	2	0	0	0	0	0	0	0	0	0	0
3/31/2023	455	Dorchester	452	AMM	957	959	y	2 CAGO; 6 CAGO on lawn on right side of pond (could see when approaching from direction where pond is to the driver's right); 42 vultures flying over trees and chickenhouses	Brush	75	4189	0	8	0	0	0	0	0	0	0	0	0	42 vultures flying over trees and chickenhouses
3/31/2023	455	Dorchester	487	AMM	1019	1024	y	2 RUDU; 5 BUFF; 10 CAGO on lawn between 3-11 feet from pond; 1 vulture on ground	Open	76	9194	0	10	2	0	5	0	0	0	0	0	0	1 vulture on ground
3/31/2023	455	Dorchester	447	AMM	1038	1040	y	1 CAGO sleeping (floating with head tucked) in water; 1 CAGO sleeping at pond's edge	Trees	14	3134	0	2	0	0	0	0	0	0	0	0	0
3/31/2023	455	Dorchester	435	AMM	1049	1050	n	3 vultures flying over	Brush	152	6346	0	0	0	0	0	0	0	0	0	0	0
3/31/2023	455	Dorchester	418a	AMM	1106	1107	n		Trees	28	3538	0	0	0	0	0	0	0	0	0	0	0
